# Supplementary material for: Aqueous humour cytokine profiles after Descemet’s membrane endothelial keratoplasty
Source: Sci Rep. 2021 Aug 23;11:17064. doi: 10.1038/s41598-021-96566-3 (PMC8382754; doi:10.1038/s41598-021-96566-3)
Supplement: Supplementary file 1 — Supplementary Information 1. [file 41598_2021_96566_MOESM1_ESM.xlsx]

## Sheet: Data
Group	Simple etiology	Postoperative days	Steroid eye drop	Age	Sex	VA (Decimal)	LOG	Axial length (mm)	ECD	CCT	IOP	CCL7/MCP-3 (37)	CXCL10/IP-10 (21)	CXCL13/BLC/BCA-1 (28)	G-CSF (54)	GM-CSF (46)	IL-1 alpha (38)	MMP-9 (14)	TNF-alpha (12)	CCL2/MCP-1 (25)	CXCL1/GRO alpha (44)	CXCL8/IL-8 (18)	IFN-gamma (29)	IL-12 p70 (34)	IL-2 (43)	IL-6 (13)	MMP-1 (19)	VEGF-A (26)	IL-10	IL-17A/CTLA8	IL-1 beta/IL-1F2 (57)	IL-5 (53)	E-Selectin/CD62E (45)	ICAM-1/CD54 (61)	P-Selectin/CD62P (48)
BK	PBK	0	No	64	M	0.15	0.823909	22.7	Uncountable	678	10	423.67	33.7	79.88	88.6027	15.47	1.08264	97.7045	6.98781	751.76	91.85	74.17	9.86511	128.293	7.61475	142.42	83.22	63.77	119.3	2.13	7.8111	13.9472	33.2112	1999.84	196.44
BK	PEX	0	Yes	81	F	0.15	0.823909	21.3	Uncountable	749	9	91.3404	65.27	14.95	41.4	4.89256	1.07864	71.49	3.06673	1328.87	52.68	48.18	3.39244	43.2006	2.90215	17.13	98.7	12.56	11.8582	2.18	2.79515	6.89001	35.4681	1685.29	834.2
BK	PBK	0	Yes	77	F	0.15	0.823909	23.5	Uncountable	592	8	176.01	2512.44	27.24	88.51	28.34	1.98543	500.1	3.40826	1063.72	87.08	84.67	3.39244	29.2045	4.25997	820.5	1249.05	24.36	51.17	3.84	3.01726	6.97359	72.0408	2079.99	494.47
BK	FECD	0	Yes	76	F	0.4	0.39794	22.2	Uncountable	677	13	91.3404	58.01	47.2	47.2027	10.5035	1.90312	105.79	2.98163	860.21	80.1	70.16	4.15986	64.1465	2.26847	21.45	6.12	84.81	41.42	0.51	3.16533	6.80644	11.8915	878.65	943.77
BK	PBK	0	Yes	56	M	0.2	0.69897	23.3	Uncountable	640	13	352.03	599.42	169.39	89.299	74.61	4.79314	251.15	8.5382	2728.68	169.59	720.71	10.7967	283.218	14.8556	33.76	223.72	31.81	188.7	4.36	7.8111	14.1143	40.2832	3149.94	516.96
BK	PBK	0	Yes	81	F	1.2	-0.0791812	23.1	Uncountable	547	16	182.681	8.16	179.05	87.4421	51.65	4.38216	59.74	6.70243	444.5	150.39	69.67	6.78489	294.716	7.61475	22.64	48.56	40.62	191.47	6.57	5.5903	13.9472	70.9361	410.88	52.59
BK	PBK	0	No	76	F	0.1	1	21.8	Uncountable	632	11	270.38	11.18	142.97	83.9606	24.48	4.38216	258.92	6.53149	459.31	129.27	18.58	6.78489	156.157	6.70954	2.4	3.8	31.27	160.74	4.36	6.33066	13.9472	99.2421	10672.5	106.05
BK	PBK	0	Yes	71	F	0.02	1.69897	22.4	Uncountable	647	17	274.021	50.55	221.07	658.28	61.05	5.33885	953.55	9.79723	695.5	158.05	50.44	7.89426	251.628	10.0643	3829.67	344.22	19.05	278.85	8.2	10.1622	21.0712	108.527	15834.1	743.08
BK	Chemical burn	0	No	80	F	0.001	3	22.7	Uncountable	660	17	255.03	67.25	118.25	129.422	2.67	5.33885	227.36	9.62646	1056.18	158.05	97.74	5.63556	181.979	10.0643	514.71	280.12	73.65	155.43	8.2	8.38545	20.1686	230.287	770.62	1743.41
BK	FECD	0	Yes	77	F	0.06	1.22185	23.9	Uncountable	606	21	165.646	52.01	65.75	92.0843	11.9049	3.14728	84.1531	5.11589	2877.48	123.6	508.24	6.17438	63.0779	10.3302	60.2	258.75	233.17	68.43	4.36	7.07092	13.9472	35.5685	3297.31	247.46
BK	PBK	0	No	89	F	0.2	0.69897	27	Uncountable	660	10	51.71	96.58	16.16	46.3903	7.00807	1.4912	27.31	2.98163	2447.61	128.03	260.18	2.32915	37.372	4.25997	68.02	43.65	184.18	12.06	0.51	3.16533	6.89001	23.6779	2255.07	650.45
BK	PBK	0	Yes	83	F	0.15	0.823909	22.6	Uncountable	661	13	9.10287	195.36	33.89	78.1579	17.9387	1.74422	60.5644	6.24706	485.99	105.36	35.34	6.78489	51.4028	3.99376	134.8	7.33539	32.35	66.05	1.01	4.10931	14.2146	1.6311	3443.56	174.89
BK	PBK	0	No	88	F	0.1	1	23.5	Uncountable	773	15	182.681	84.43	128.13	149.92	29.97	4.79314	153.71	5.96326	827.1	76.76	30.42	9.86511	179.338	4.89904	123.08	110.23	21.35	166.71	4.36	6.33066	13.78	34.6256	3223.77	267.91
BK	PBK	0	Yes	79	M	0.1	1	22.4	Uncountable	567	13	144.45	2300.71	1321.3	7523.58	22.6	1.38	284.06	2.93437	7161.4	391.56	623.2	4.83	39.0392	5.4	14047	1208.05	5.37	34.89	0.81	2.69272	3.52858	609.75	13748.4	355.76
BK	PBK	0	Yes	79	F	0.2	0.69897	21.5	Uncountable	700	10	55.9	41.02	11.19	28.47	2.09154	1.05442	219.83	1.63287	768.28	53.98	33.22	1.31571	9.92968	1.22476	16.11	26.8	2.14297	5.44	0.11	2.32279	3.27785	18.6774	2047.65	456.05
BK	PBK	0	Yes	71	M	0.09	1.04576	24.9	Uncountable	760	14	139.962	111.94	51.33	129.23	9.07627	3.14728	98.8825	5.84992	6199.78	223.58	233.01	5.26284	74.744	6.70954	830.11	334.9	138.71	62.19	4.36	7.07092	13.78	144.082	8253.35	615.71
DMEK	PBK	1571	Yes	81	F	1	0	22.8	568	475	11	3.91	49.41	19.82	24.54	9.81	1.31	282.65	0.8443	1120.16	179.58	52.61	5.26225	34.83	3.82	7.38	11.06	35.3	4.05	0.82	1.21152	1.41	68.4	6072.58	790.74
DMEK	PBK	671	Yes	75	F	0.6	0.221849	24.6	1033	500	10	3.91	160.86	42.87	57.45	19.14	0.38	1305.58	0.959141	1356.24	88.49	61.79	3.8407	49.03	7.92	48.35	63.44	2.52744	7.04	1.57	1.00317	1.96	128.94	7816.47	261.83
DMEK	PEX	650	Yes	79	F	1.2	-0.0791812	22.1	1548	478	11	35.6252	30.2	25.72	6.56	6.53	0.888205	234.37	0.8443	756.06	96.31	22.3	6.68391	43.43	5.28	4.86	13.8507	23.62	2.69	1.40367	0.655832	1.96	33.6	2933.88	125.31
DMEK	PBK	759	Yes	78	F	1.2	-0.0791812	23	1803	526	13	44.685	34.78	19.59	11.47	8.08	1.31	205.42	0.730277	1046.53	74.21	29.84	3.8407	37.72	8.16	4.49	3.17	45.61	3.09	1.66186	1.55865	1.96	48.8	4625.94	546.69
DMEK	PBK	565	Yes	84	F	1	0	23	1064	469	14	41.668	33.87	19.82	32.85	7.11	1.31	173.7	0.8443	645.06	182.8	43.52	3.8407	6.63	5.76	2.56	7.84875	48.23	3.09	0.03	0.169338	1.41	22.63	2319.25	129.87
DMEK	PBK	461	Yes	84	F	1	0	23	1340	484	12	3.91	44.86	22.96	86.7	11.15	0.72	438.44	0.798587	794.92	367.38	80.61	3.12997	40.59	9.83	11.2	15.3502	34.34	3.43	0.03	0.308362	1.69	24.96	3905.92	133.58
DMEK	PBK	620	Yes	82	F	0.6	0.221849	25.3	1088	532	16	46.4937	35.59	22.3	21.75	9.62	1.31	254.46	0.913113	1120.29	423.81	72.21	3.12997	19.83	7.2	5.74	21.27	44.3	3.15	1.40367	1.35038	1.96	33.2	1662.18	881.41
DMEK	FECD	1214	Yes	72	F	1	0	24.56	878	569	13	74.8785	73.91	12.48	90.5	10.74	1.77641	712.28	1.23437	1541.44	24.25	40.32	3.41717	41.7557	6.03287	529.68	24.7015	48.97	5.84	2.03275	1.03372	2.81	71.95	1260.34	414.14
DMEK	PBK	1980	Yes	76	F	0.5	0.30103	23.1	651	651	17	7.83	6247.25	51.02	1568.14	52.6	7.69	94.2	1.91828	3158.59	61.8	36.54	13.3678	13.27	5.13337	29837.1	91.41	78.46	22.15	3.32373	1.31166	2.81	136.8	3750.95	948.87
DMEK	PBK	1746	Yes	76	F	0.5	0.30103	23.3	620	587	16	68.8303	62.69	23.16	365.51	9.18	5.77	142.73	1.46055	1664.96	67.36	37.46	1.99587	45.3743	6.03287	3011.44	3.81	53	5.72	4.09826	1.7285	3.91	104.89	2504.77	1091.45
DMEK	PBK	1175	Yes	75	F	1	0	22.3	694	565	15	59.141	10.38	3.80738	1.05796	2.06	1.77641	50.52	1.01036	664.19	23.213	15.45	4.26998	18.2078	0.63525	2.31	9.69094	48.97	2.79	3.32373	1.31166	2.81	43.72	6684.59	109.62
DMEK	PBK	825	Yes	75	F	1	0	22.2	894	566	12	83.336	10.41	7.23439	1.05796	3.27	1.77641	196.3	0.570788	584.36	9.46	14.73	1.99587	45.3743	4.23383	2.31	15.6975	44.31	3.75	0.741667	1.03372	3.91	42.18	6880.73	115.01
DMEK	PBK	776	Yes	65	F	1	0	22.3	893	442	10	74.8785	29.22	6.78228	5.67	3.67	0.00679811	813.95	0.788944	799.94	42.26	29.47	2.84864	50.8002	0.66	7.48	9.69094	40.46	4.1	1.51633	1.31166	2.17	51.48	6619.21	511.67
DMEK	PBK	1232	Yes	54	M	1.2	-0.0791812	27.22	636	515	17	43.4785	28.13	17.93	16.85	7.69	1.31	257.61	0.959141	742.77	41.18	15.55	5.26225	6.63	3.33	3.86	11.7507	38.42	2.97	0.82	1.69747	1.41	52.45	2484.43	1425.15
control	control	0	No	82	F	0.7	0.154902	22.46	3125	534	12.3	47.4	6.84	5.14476	11.3951	2.28	0.02	217.95	0.498801	776.96	47.86	12.14	0.35	66.42	6.49464	44.1	11.8042	32.48	0.81	0.57	2.10414	4.37332	20.872	4745.75	331.83
control	control	0	No	81	M	0.65	0.187087	24.76	2538	533	12.3	58.2	7.53	5.58962	14.1103	0.96	0.02	190.11	0.238931	669.05	49.75	8.66	1.2	53.67	5.74124	36.64	14.5629	24.29	1.32	1.18	1.29918	4.02091	26.6763	2004.38	102.28
control	control	0	No	78	F	0.5	0.30103	24.66	2793	491	11	47.4	11.98	4.43185	6.04	2.28	1.18882	258.49	0.498801	530.18	39.73	7.33	2.83	11.03	2.2485	9.25	0.91	60.68	1.24578	1.49	2.10414	4.12746	18.2156	3200.94	290.81
control	control	0	No	60	M	0.9	0.0457575	25.2	2674	520	15	12.8375	38.78	8.86489	10.1565	7.08	1.56038	228.4	0.368862	1799.77	63.43	11.13	2.02	33.53	3.0793	92.18	14.5629	1.55	2.23	1.8	2.43918	4.37332	23.1646	3689.2	97.58
control	control	0	No	80	M	1.2	-0.0791812	26.16	2755	519	18.3	47.4	17.81	7.54061	19.55	4.27	0.94	290.01	0.368862	1482.29	60.21	35.88	0.35	40.42	5.74124	124.05	3.87	107.58	0.53	1.27762	1.76888	3.84162	32.2624	2893.09	471.65
control	control	0	No	71	M	0.2	0.69897	24.28	2849	574	9.7	63.27	29.71	5.76741	14.1103	5.83	1.18882	176.5	0.238931	655.79	53.39	5.74	0.78	30.01	2.0373	3.08	13.1836	75.89	1.79	0.57	1.76888	4.02091	31.3919	2547.35	78.88
control	control	0	No	72	M	1.2	-0.0791812	23.44	2717	528	14	77.56	6.26	4.87758	7.52	3.16	1.56038	253.81	0.368862	544.33	63.43	13.05	2.83	72.64	1.18	109.43	12.6319	43.92	0.21	1.18	1.43342	3.84162	18.2156	2128	189.17
control	control	0	No	78	F	0.6	0.221849	23.26	2703	528	12	35.4	11.9	6.65509	7.95301	3.16	1.18882	252.88	0.368862	784.99	37.52	18.71	3.63	66.42	3.78915	132.26	0.91	18.47	0.21	0.748506	2.10414	4.02091	19.1025	2280.01	107.26
control	control	0	No	86	F	0.8	0.09691	23.56	2786	529	11.7	35.4	12.26	3.09138	12.1934	1.31	0.94	162.77	0.316888	776.58	49.75	8.76	3.63	11.03	3.78915	38.75	13.1836	42.54	1.15524	0.57	2.10414	4.19809	26.1506	2605.77	374.9
control	control	0	No	82	F	0.5	0.30103	23.32	591	547	14	41.59	22.77	7.09812	13.61	2.28	0.02	480.8	0.628749	555.23	53.39	9.61	2.83	56.9	0.064597	24.95	13.1836	39.06	2.44	3.01	1.76888	4.19809	24.9226	5553.71	450.13
control	control	0	No	66	F	1.1	-0.0413927	22.24	2066	533	18.3	35.4	28.99	5.32277	12.1934	4.27	1.62	251.94	0.576769	809.99	39.73	6.54	2.02	18.98	4.08885	10.61	10.4245	13.5	2.65	0.57	1.43342	4.37332	19.1025	3582.19	323.24
control	control	0	No	66	F	0.6	0.221849	23.95	2262	533	15	12.33	25.29	6.21152	8.88	4.27	0.94	209.36	0.498801	485.99	27.57	6.81	2.02	40.42	3.0793	23.25	13.1836	50.78	1.32	0.25	1.43342	4.02091	24.3956	2692.78	439.08
control	control	0	No	70	F	0.7	0.154902	26.58	2525	519	14.7	68.18	311.96	38.8	4186.8	28.33	8.46	151.88	1.66864	18748	181.2	470.98	6.77	69.54	9.49	8112.99	402.03	11.02	13.23	2.4	0.37	4.02091	124.607	7933.25	1571.31
control	control	0	No	88	M	0.7	0.154902	24.27	2762	530	10.3	58.2	8.23	5.58962	11.3951	1.31	0.02	212.23	0.368862	1316.88	53.39	23.6	4.42	40.42	4.23	20.75	13.1836	30.33	1.24578	1.8	2.43918	4.02091	24.3956	2004.38	405.89
control	control	0	No	64	M	0.9	0.0457575	25.4	2369	529	17	58.2	16.49	6.65509	11.36	3.16	0.94	141.9	0.498801	949.23	43.93	5.3	0.35	33.53	1.7177	285.48	3.87	59.68	1.07	0.538613	1.76888	3.94945	24.3956	2310.09	822.72
control	control	0	No	60	F	0.1	1	25.22	2688	535	13	35.4	15.01	3.35987	5.48907	3.772	0.94	160.79	0.238931	654.25	18.08	9.36	0.78	11.03	0.626483	51.2	11.8042	1.22	1.24578	1.27762	1.43342	4.19809	24.3956	1686.18	76.63
control	control	0	No	69	M	1.2	-0.0791812	26.16	2457	508	24.3	21.23	10.11	3.53875	9.29874	0.96	1.78302	179.43	0.368862	456.11	43.93	12.29	1.2	1.83	1.50272	5.4	14.5629	25.75	1.15524	1.27762	1.76888	4.19809	28.7754	2663.86	261.09
control	control	0	No	67	F	14.3	-1.15534	24.87	2577	524	14.3	47.4	20.66	3.98557	8.88	3.72	0.94	166.7	0.498801	688.52	45.92	5.68	2.43	33.53	1.17726	5.4	14.5629	31.41	1.32	0.57	1.43342	4.30345	27.5516	2310.09	1020.23
control	control	0	No	73	M	0.45	0.346787	23.59	3058	599	14.7	41.59	43.14	7.09812	5.48907	4.8	0.81662	174.55	0.368862	1869.48	53.39	16.49	0.35	18.98	2.7703	21.36	3.87	5.42	2.54	1.8	1.43342	4.19809	75.9192	2663.86	71.79
control	control	0	No	70	F	0.3	0.522879	22.87	2646	508	13.3	47.4	22.91	3.35987	10.1565	4.54	0.02	282.63	0.186961	667.35	37.52	7.84	2.83	18.98	4.28722	4	0.91	61.8	0.21	0.748506	1.43342	4.02091	19.1025	1686.18	307.77
